# Supplementary material for: c-di-GMP inhibits LonA-dependent proteolysis of TfoY in Vibrio cholerae
Source: PLoS Genet. 2020 Jun 26;16(6):e1008897. doi: 10.1371/journal.pgen.1008897 (PMC7371385; doi:10.1371/journal.pgen.1008897)
Supplement: S1 Data — (XLSX) [file pgen.1008897.s004.xlsx]

## Sheet: Fig. 1 Volcano Plot
	Students t-test difference (Ctx vs LonA)	- log (p-value)
VC1920	2.62108	7.79349
VC0620	0.773134	2.70164
VC1403	0.616572	2.86445
VC1523	0.588189	2.78166
VC1622	0.58067	4.81395
VCA0697	0.542207	5.14343
VC1621	0.498378	5.71058
VC1441	0.478709	3.23734
VC1424	0.409029	4.74864
VCA0849	0.400282	4.43363
VCA0405;VC_A0405	0.397481	3.5244
VC1692;VC_1692	0.375277	3.6745
VCA0205;VC_A0205	0.365746	3.01682
VC2217;VC_2217	0.362461	3.51817
VC0490;VC_0490	0.342824	2.84339
VC1425;VC_1425	0.340334	3.12161
VC0538;VC_0538	0.30014	4.30357
metN;VC_0907	0.291274	3.25911
VCA0807;VC_A0807	0.283886	3.36014
VC1844;VC_1844	0.266298	2.97947
VCA1043;VC_A1043	0.260448	2.48769
asnB;VC_0991	0.251521	2.48759
VC2051;VC_2051	0.249365	2.81866
VC0156;VC_0156	0.248729	2.58728
cysN;VC_2559	0.228707	2.7619
VC2213;VC_2213	0.213343	2.47891
VCA0585;VC_A0585	0.212516	3.15383
VC1170;VC_1170	0.208671	2.72899
VC1680;VC_1680	0.201143	2.67627
VC0927;VC_0927	0.188408	3.17729
VC0894;VC_0894	0.179571	3.49188
VC1414;VC_1414	0.171369	2.73498
VCA0998;VC_A0998	0.163958	2.75762
wecC;VC_0918	0.145839	2.72939
VC1769;VC_1769	0.13702	2.91113
VC1021;VC_1021	0.121211	2.90962
VC1834;VC_1834	0.119617	3.16744
pyrB;VC_2510	0.110111	3.36659
VC1503;VC_1503	0.109698	2.63426
VC1839;VC_1839	0.0898463	2.6047
VC2765;VC_2765	-0.0803522	2.77384
uvrD;VC_0190	-0.0886139	2.49535
VC0451;VC_0451	-0.0939231	2.4969
VC0108;VC_0108	-0.0962783	4.68628
VC2623	-0.0983283	2.54551
VC0695;VC_0695	-0.0989989	2.8678
VC1000;VC_1000	-0.0995897	3.04062
VC2660;VC_2660	-0.10439	2.75105
VC2716;VC_2716	-0.108733	2.73264
VC2766;VC_2766	-0.112934	3.38583
VC0223;VC_0223	-0.117303	4.33281
gcp	-0.117857	3.55648
uvrA;VC_0394	-0.123903	2.55433
ispH	-0.12996	3.56249
glyA	-0.130215	2.69314
VCA0013;VC_A0013	-0.133503	2.52599
VC2720;VC_2720	-0.137019	3.38833
VC2764;VC_2764	-0.137418	2.73051
VC2775;VC_2775	-0.14005	3.48065
secA;VC_2394	-0.144434	4.00275
tpiA;VC_2670	-0.171416	2.56735
VC2751;VC_2751	-0.17635	2.76726
pgi;VC_0374	-0.177021	2.54122
VC0186;VC_0186	-0.17799	2.986
VC1483;VC_1483	-0.185845	2.55356
VCA0637;VC_A0637	-0.18842	3.41281
recA;VC_0543	-0.19319	4.09296
VC0051;VC_0051	-0.194501	2.66898
VCA0120;VC_A0120	-0.202494	2.71296
VC0275;VC_0275	-0.203069	2.74249
VC1077;VC_1077	-0.207402	3.25242
VCA0005;VC_A0005	-0.208644	5.57356
carB;VC_2389	-0.209714	2.88163
VC2044;VC_2044	-0.215147	3.1665
pgk;VC_0477	-0.232541	2.65404
VC0342;VC_0342	-0.232818	3.46797
dnaK;VC_0855	-0.253726	3.6192
VC0052;VC_0052	-0.258014	3.66994
VC0556;VC_0556	-0.259535	5.9955
VC0424;VC_0424	-0.261236	3.23374
VC0854;VC_0854	-0.273339	3.99161
VC0188;VC_0188	-0.285309	4.08062
VCA0110;VC_A0110	-0.294663	3.22603
VCA0114;VC_A0114	-0.30455	5.27937
VCA0197;VC_A0197	-0.305692	2.54886
purH;VC_0276	-0.307131	3.69951
VC0711;VC_0711	-0.30992	2.645
flgE;VC_2197	-0.326331	3.1498
VC0856;VC_0856	-0.328422	5.13097
VCA0112;VC_A0112	-0.356864	5.74949
VCA0291;VC_A0291	-0.358571	3.17996
VCA0116;VC_A0116	-0.361891	4.91853
VCA0386;VCA0312;VC_A0312;VC_A0386	-0.362063	3.86533
ribB;VC_A1060	-0.362448	3.66584
VC1373;VC_1373	-0.368683	4.26076
VC0985;VC_0985	-0.372646	3.71706
VC1585;VC_1585	-0.37851	3.38797
hslU;VC_2674	-0.382376	4.90934
VCA0020;VC_A0020	-0.385393	3.81527
VCA0752;VC_A0752	-0.410689	4.60914
VC0945;VC_0945	-0.437055	3.46415
VC2675;VC_2675	-0.443346	4.57703
groEL;VC_2664	-0.455177	5.57613
VC2735;VC_2735	-0.500999	3.69533
VC0092;VC_0092	-0.508418	3.3554
VC2296;VC_2296	-0.509163	4.39085
VCA0248;VC_A0248	-0.544824	6.07217
VCA0281;VC_A0281	-0.568174	3.9274
VC0715;VC_0715	-0.570176	2.49318
VCA0933;VC_A0933	-0.580625	3.80726
VCA0271;VC_A0271	-0.607169	5.11187
VC2240	-0.641421	7.77726
VCA0107;VC_A0107	-0.646651	3.59112
VC0018;VC_0018	-0.662166	5.69238
VCA0349;VCA0504;VC_A0349;VC_A0504	-0.688477	6.06944
VCA0540;VC_A0540	-0.693575	2.69121
VCA1069	-0.783467	3.06116
VCA0422	-0.922209	5.68178
VC0049	-1.2897	6.17737
VC1722	-4.28973	7.77594
VC1327;VC_1327	1.34753	1.66417
VCA0978;VC_A0978	1.18237	1.24535
VC1872;VC_1872	1.1745	1.23527
VCA0883;VC_A0883	1.15122	1.43325
VC1334;VC_1334	1.12251	1.46901
VCA0981;VC_A0981	1.10486	1.30352
VCA0882;VC_A0882	1.08981	1.70544
VC1874;VC_1874	1.08589	1.08703
tnaA;VC_A0161	1.0614	1.18732
VC1776;VC_1776	1.05183	1.46192
VC1325;VC_1325	1.04253	1.60347
VC1779;VC_1779	0.968975	1.22276
VCA0738	0.937758	1.05119
VC2423;VC_2423	0.913766	1.47292
VCA1024;VC_A1024	0.894441	1.0421
VC0798;VC_0798	0.890499	1.18778
VC2615;VC_2615	0.882856	1.75784
VCA0268;VC_A0268	0.876256	2.17747
VC1863;VC_1863	0.826079	0.985605
VC1967;VC_1967	0.825613	1.54465
VCA0008;VC_A0008	0.799499	1.62142
VC0799;VC_0799	0.785375	2.0256
VCA0884;VC_A0884	0.769377	1.37365
VCA0032;VC_A0032	0.765568	1.05551
VCA0034;VC_A0034	0.736835	1.0943
VCA0689;VC_A0689	0.736054	0.932727
VC1783;VC_1783	0.73268	1.0144
VCA0691;VC_A0691	0.724012	0.874513
VC1560;VC_1560	0.711162	1.64875
metQ	0.705194	2.28943
VCA0906;VC_A0906	0.682192	1.18011
VCA0881;VC_A0881	0.664814	1.13834
VC1362;VC_1362	0.660825	1.2314
VCA0875;VC_A0875	0.653315	1.91167
VC1595;VC_1595	0.652914	1.59259
VC1203;VC_1203	0.646931	1.19984
VC0928;VC_0928	0.645558	2.36749
VC1774;VC_1774	0.637868	0.998021
VC1781;VC_1781	0.63314	0.941085
VC1091;VC_1091	0.623761	2.03645
VCA1092;VC_A1092	0.623521	1.16865
VC0171;VC_0171	0.622636	1.11214
VCA0165;VC_A0165	0.621828	2.34749
VC1101;VC_1101	0.609339	1.35849
VCA1113;VC_A1113	0.60177	2.16235
galM	0.596247	1.95501
VC1402;VC_1402	0.583117	2.01132
VC0784;VC_0784	0.577449	0.885067
VCA0688;VC_A0688	0.56936	1.1063
VCA0720;VC_A0720	0.565869	1.13295
VCA0690;VC_A0690	0.561302	0.826556
VCA0210;VC_A0210	0.549067	1.34532
deoD;VC_2347	0.547737	1.57978
VC2341;VC_2341	0.545749	0.898408
VC1081;VC_1081	0.529521	1.52684
VC2507;VC_2507	0.52575	0.969744
VC2264;VC_2264	0.525121	0.791374
VCA0958;VC_A0958	0.522584	0.946449
VC1775;VC_1775	0.519906	1.39136
VC0603;VC_0603	0.518793	2.18079
VCA0923;VC_A0923	0.511853	1.33683
VC2617	0.508677	0.897971
VCA0144;VC_A0144	0.506616	2.30942
VC1873;VC_1873	0.504028	1.09855
prpB;VC_1336	0.497991	1.84834
VCA1039;VC_A1039	0.493848	1.43633
VC0658;VC_0658	0.484415	1.24294
VC1697;VC_1697	0.477806	1.77023
VCA0593;VC_A0593	0.475545	1.4836
VC1216;VC_1216	0.473718	1.9695
VCA0037;VC_A0037	0.46854	1.93127
VC0159;VC_0159	0.46214	2.0436
VC0139;VC_0139	0.459493	1.09303
VC1664;VC_1664	0.455617	1.19835
VC1204;VC_1204	0.45456	0.800243
VC1053;VC_1053	0.452903	2.07155
VC1397;VC_1397	0.447822	1.852
VC2061;VC_2061	0.444043	1.04066
VCA1034;VC_A1034	0.443033	1.12814
VC1268;VC_1268	0.440683	1.41642
VCA1054;VC_A1054	0.434394	2.13981
VC1205;VC_1205	0.428241	0.974771
VC0616;VC_0616	0.426907	1.50562
VCA0867;VC_A0867	0.425406	0.778106
VCA0501;VC_A0501	0.419473	1.94427
VC2161;VC_2161	0.418433	1.45826
ihfA;VC_1222	0.416205	1.23656
VC1512;VC_1512	0.4137	1.19946
VCA0702;VC_A0702	0.413311	1.85804
tolC;VC_2436	0.413211	2.17879
VC1089;VC_1089	0.412852	0.981807
VC2550;VC_2550	0.411558	1.01152
VC1249;VC_1249	0.409702	0.949344
fadB;VC_2758	0.402088	1.02866
VC2142;VC_2142	0.400702	1.8762
glgC;VC_1727	0.399506	1.03501
VCA0130;VC_A0130	0.396666	1.25142
VC0930;VC_0930	0.393308	2.40716
VC0957;VC_0957	0.390276	0.70812
VCA0323;VC_A0323	0.384858	1.96501
VC1083;VC_1083	0.380448	1.21376
VC2508;VC_2508	0.378812	0.731643
coaE;VC_2427	0.378146	1.30503
VC0533;VC_0533	0.376008	1.16
VCA1033;VC_A1033	0.374498	1.03412
argD;VC_2618	0.373249	0.719468
glpQ	0.369115	0.684283
VC1864;VC_1864	0.368545	0.571654
sdhB;VC_2088	0.36829	1.00163
fadA;VC_2759	0.368216	1.28811
VC2358;VC_2358	0.367601	0.764893
VC0612;VC_0612	0.367162	1.18833
VC1964;VC_1964	0.358056	2.25379
VC1719;VC_1719	0.35767	1.6895
VC1125;VC_1125	0.355463	1.033
VCA0278;VC_A0278	0.353808	0.871067
VC1298;VC_1298	0.35178	1.19017
VCA0748;VC_A0748	0.348329	1.29184
astD;VC_2616	0.34795	0.88317
VC1898;VC_1898	0.347666	1.74487
sdhA;VC_2089	0.346083	0.940158
VCA0666;VC_A0666	0.34564	0.755933
VCA0628;VC_A0628	0.3426	1.22295
VC0173;VC_0173	0.338573	0.695002
VC1868;VC_1868	0.338482	1.47625
VC2208;VC_2208	0.337786	1.6815
VC2501;VC_2501	0.337462	1.99282
VC0737;VC_0737	0.337285	0.975349
VC2008;VC_2008	0.336447	1.03827
VC0098;VC_0098	0.336047	0.740032
VC1156;VC_1156	0.335379	0.829405
VC1346;VC_1346	0.334306	1.23139
VC2627;VC_2627	0.331422	0.957982
VC2723;VC_2723	0.331141	1.30732
VC0224;VC_0224	0.328515	0.76785
VCA0610;VC_A0610	0.327646	0.693517
VC2738;VC_2738	0.327258	0.908355
VCA0277;VC_A0277	0.325519	1.28939
VCA0623;VC_A0623	0.325318	1.79072
VC0611;VC_0611	0.32077	0.912065
VC0298	0.319364	1.01897
VCA1056;VC_A1056	0.318254	0.940363
VCA0639;VC_A0639	0.317023	1.2562
VC1645;VC_1645	0.315934	1.89312
VC0402;VC_0402	0.315702	1.6756
VC1674;VC_1674	0.308698	0.995425
VC2329;VC_2329	0.303737	1.18969
VC0047;VC_0047	0.303035	1.9011
hscA;VC_0752	0.302066	1.02566
VC1340;VC_1340	0.30153	1.51567
VC1433;VC_1433	0.301435	0.66324
VC0423;VC_0423	0.301264	0.422566
VC1265;VC_1265	0.298254	1.62329
VCA0181;VC_A0181	0.297505	1.05518
gltD;VC_2377	0.297051	2.27872
VC0492;VC_0492	0.296405	1.68953
VC1929;VC_1929	0.296122	1.11932
ushA;VC_2174	0.295943	1.58596
VCA0679;VC_A0679	0.29542	0.8852
glpK;VC_A0744	0.294618	0.452984
VC2204;VC_2204	0.293027	1.88131
VCA0877;VC_A0877	0.293018	0.663
VC1406;VC_1406	0.291329	1.33988
VCA0779;VC_A0779	0.288471	1.7746
clpP;VC_1922	0.288001	1.27409
VC1376;VC_1376	0.287958	0.849475
VCA0619;VC_A0619	0.287607	0.783855
VCA0055;VC_A0055	0.28632	1.07915
VCA0737;VC_A0737	0.285476	1.83606
VC1838;VC_1838	0.283994	1.54911
VCA0191;VC_A0191	0.27997	0.962393
VC1993;VC_1993	0.279674	0.536483
gltA;VC_2092	0.276289	0.86236
VCA0592;VC_A0592	0.27513	0.995692
VC1332;VC_1332	0.273271	0.624333
VC1673;VC_1673	0.273104	1.02209
VC0755	0.272037	1.09663
VCA0059;VC_A0059	0.271	0.960668
VC1141;VC_1141	0.270708	0.961454
VC2630;VC_2630	0.270368	0.726975
VC1442;VC_1442	0.269634	1.93288
VCA0759;VC_A0759	0.269359	0.782293
VCA0681;VC_A0681	0.26872	0.819521
ihfB;VC_1914	0.268578	0.714371
VC1602;VC_1602	0.26832	1.22627
VC1150;VC_1150	0.268065	1.14607
VC1084;VC_1084	0.264457	1.02722
VCA0736;VC_A0736	0.26308	0.964423
VC1130;VC_1130	0.262457	2.44452
VC2647;VC_2647	0.262013	2.23092
VCA1075;VC_A1075	0.261018	1.32185
VC0633;VC_0633	0.259468	0.327671
VC1161;VC_1161	0.259093	1.83961
glpC;VC_A0749	0.258785	0.708228
VC0995;VC_0995	0.256621	1.16829
VCA0863;VC_A0863	0.255838	2.22814
oppD;VC_1094	0.254612	1.04743
VC1710;VC_1710	0.253269	0.99829
VC0973;VC_0973	0.251768	0.667501
VC0734;VC_0734	0.251101	0.937814
VCA0571;VC_A0571	0.249896	1.3324
VCA0632;VC_A0632	0.248413	0.844501
VCA0255;VC_A0255	0.248174	1.00109
VC0026;VC_0026	0.247784	0.750745
VC2058;VC_2058	0.243485	1.14241
VC2086;VC_2086	0.242595	0.810684
VC2045;VC_2045	0.241714	1.60302
VC1492;VC_1492	0.241677	1.14399
VC1538;VC_1538	0.241669	1.0598
VC1438;VC_1438	0.241048	1.33657
mgsA;VC_A0711	0.240383	1.8543
VCA0421;VC_A0421	0.240295	1.05787
VC1481;VC_1481	0.239999	1.23839
VC1439;VC_1439	0.238977	1.53835
VC1304;VC_1304	0.238515	0.854047
VC1315;VC_1315	0.237484	1.64756
VC1600;VC_1600	0.237391	0.887331
VC0899;VC_0899	0.235085	1.10502
VC1155;VC_1155	0.234924	0.525131
VCA0299;VC_A0299	0.234802	1.13501
VC0617;VC_0617	0.23437	0.970014
sucC;VC_2085	0.234131	0.611091
VC2202;VC_2202	0.233537	0.61154
VC1784;VC_1784	0.232183	0.567066
VC1641;VC_1641	0.231588	0.507968
VC2677;VC_2677	0.231493	1.4941
VC1606;VC_1606	0.230539	1.13692
VC2084;VC_2084	0.228041	0.586715
VC2201;VC_2201	0.226118	1.01413
VC1413;VC_1413	0.225683	1.24794
VCA0895;VC_A0895	0.224361	0.68334
VC2270;VC_2270	0.223471	1.59559
VC1093;VC_1093	0.223047	1.54158
VC0604;VC_0604	0.222243	0.595232
VC1671;VC_1671	0.220769	1.9496
glpA;VC_A0747	0.220467	0.729474
VC0615;VC_0615	0.220066	1.38704
VC0550;VC_0550	0.219898	0.565724
VC1979;VC_1979	0.219319	0.737098
VC1061;VC_1061	0.218244	1.65004
VC2749;VC_2749	0.216954	2.40491
VC0216;VC_0216	0.216464	0.769672
VCA0317;VC_A0317	0.216437	1.01639
VC1558;VC_1558	0.21625	1.26846
nagA;VC_0994	0.216209	1.08788
fadI;VC_1046	0.215515	0.609238
VCA0544;VC_A0544	0.214719	0.927876
VC0462;VC_0462	0.214665	0.824052
VC2141;VC_2141	0.213085	1.35478
fadE;VC_2231	0.211869	0.458233
nagB;VC_A1025	0.211554	1.41499
VCA0565;VC_A0565	0.211521	1.5761
VCA0118;VC_A0118	0.210744	0.809173
VC1871	0.210391	1.50209
VC1765;VC_1765	0.209606	1.44135
VC0736;VC_0736	0.209414	0.693158
VCA0459;VC_A0459	0.209191	1.11883
VCA0678;VC_A0678	0.207901	0.752736
VCA0832;VC_A0832	0.207655	0.702635
VCA0903;VC_A0903	0.207182	1.03921
VC1607;VC_1607	0.205852	1.60322
VC2378;VC_2378	0.20542	0.573887
VC1997;VC_1997	0.204708	0.92013
VC1252;VC_1252	0.204665	0.76272
VCA0124;VC_A0124	0.203207	1.24893
VCA1020;VC_A1020	0.202925	1.8794
VCA0975;VC_A0975	0.202375	0.884109
VC1687;VC_1687	0.201522	1.3053
VC1423;VC_1423	0.200614	0.644474
fadJ	0.200186	0.776141
VC1087;VC_1087	0.198794	0.720936
fliL;VC_2127	0.198411	0.768516
VC1751;VC_1751	0.198232	1.2778
VC0142;VC_0142	0.197927	0.687968
VC0273;VC_0273	0.197429	1.7804
VCA0051;VC_A0051	0.196533	0.756754
ilvH;VC_2482	0.196476	1.05396
VC1147;VC_1147	0.19612	0.836099
VC1095;VC_1095	0.196103	0.838264
VCA1077;VC_A1077	0.194483	1.22857
VC1894;VC_1894	0.194101	1.47453
VCA0077;VC_A0077	0.193757	1.51894
VCA0399;VC_A0399	0.193129	0.706364
VCA0557;VC_A0557	0.193102	0.464053
VCA0007;VC_A0007	0.19308	1.13342
VC0132;VC_0132	0.191685	1.52028
VC1430;VC_1430	0.190051	1.59495
VC0330;VC_0330	0.188572	0.364246
VC2286;VC_2286	0.187501	1.42488
VC1835;VC_1835	0.18737	1.31744
VC1663;VC_1663	0.187209	0.765629
VC2637;VC_2637	0.187043	1.12111
murE;VC_2406	0.184984	1.38944
glgA;VC_1726	0.183817	0.705547
VC0429;VC_0429	0.182988	0.952126
VC0282;VC_0282	0.182948	0.719766
helD	0.182702	1.16664
VC0552;VC_0552	0.182571	0.63235
rpmF;VC_2025	0.182303	0.522279
VCA0806;VC_A0806	0.181855	0.44215
fliM;VC_2126	0.181492	0.706538
VCA0568;VC_A0568	0.180205	0.982211
VCA0301;VC_A0301	0.179714	0.669599
VCA0522;VC_A0522	0.178685	1.07358
VC1919;VC_1919	0.176582	0.571814
VC2439;VC_2439	0.176468	1.09962
fliF;VC_2133	0.176339	0.509443
VC1718;VC_1718	0.176216	2.00616
VC0409;VC_0409	0.175857	0.598592
VC0449;VC_0449	0.175845	2.21533
murG;VC_2401	0.175449	0.788559
VC1344;VC_1344	0.174778	0.447266
VC1318;VC_1318	0.174385	0.55621
VC1497;VC_1497	0.173935	2.09376
VCA0644;VC_A0644	0.173863	1.16692
VCA0344;VC_A0344	0.173478	0.338215
VC1887;VC_1887	0.17324	1.41009
VC1496;VC_1496	0.172494	1.31577
VC1364;VC_1364	0.172385	1.22328
VCA0167;VC_A0167	0.172341	1.99399
VCA0279;VC_A0279	0.171957	0.97863
VC0112;VC_0112	0.171826	0.706046
VC1965;VC_1965	0.171533	1.08383
VCA0591;VC_A0591	0.171127	1.57115
VC1335;VC_1335	0.171072	0.794838
VC1761;VC_1761	0.171021	1.42169
VC1904;VC_1904	0.170652	0.72813
VCA0458;VC_A0458	0.169844	0.986096
VC0917;VC_0917	0.168163	1.61222
VC1184;VC_1184	0.168063	0.505481
VC2483;VC_2483	0.166929	1.14415
VCA0176;VC_A0176	0.166887	1.05378
VCA0900;VC_A0900	0.166475	0.98679
VC1532;VC_1532	0.166252	2.051
VC1085;VC_1085	0.165676	0.694676
motB;VC_0893	0.165455	0.88309
VC1501;VC_1501	0.163225	0.745973
VCA1050;VC_A1050	0.163202	0.744998
VC0114;VC_0114	0.162782	0.524904
VC2095;VC_2095	0.162267	1.68508
VCA0549;VC_A0549	0.161554	2.30764
VC1853;VC_1853	0.160201	1.02304
VC1064;VC_1064	0.159078	0.816755
VC1611;VC_1611	0.158428	1.88755
VC1794;VC_1794	0.157453	1.28789
VCA0514;VC_A0514	0.156895	1.00404
VC2613;VC_2613	0.156392	0.56244
VCA0345;VC_A0345	0.156193	0.650205
VCA1085;VC_A1085	0.15612	0.999894
VC1198;VC_1198	0.155963	1.11588
VC0629;VC_0629	0.155072	1.1208
VC0628;VC_0628	0.155042	0.83262
VC2335;VC_2335	0.154994	1.24533
VCA0316;VCA0417;VC_A0417;VC_A0316	0.154226	0.652552
VC1353;VC_1353	0.153418	0.845431
VC2407;VC_2407	0.153305	1.36932
VC0568;VC_0568	0.15258	0.487917
VCA0573;VC_A0573	0.151375	1.0597
VCA0481;VCA0318;VC_A0318;VC_A0481	0.151115	1.1188
VC1437;VC_1437	0.150973	1.08593
VC0758;VC_0758	0.150313	1.53975
VCA0590;VC_A0590	0.149736	0.56816
clpA;VC_1144	0.149713	0.580591
VCA0663;VC_A0663	0.149111	1.11697
VC1768;VC_1768	0.148512	1.18804
VC1231;VC_1231	0.147111	0.426078
VC1162;VC_1162	0.146623	1.14913
mdoG;VC_1288	0.146151	2.00382
VC0204;VC_0204	0.145897	0.911431
VC1138;VC_1138	0.145037	1.32421
gltB;VC_2376	0.144487	1.4213
VC0118;VC_0118	0.144289	0.751844
VC1248;VC_1248	0.143822	1.52109
VC0432	0.143413	0.380651
VC2656;VC_2656	0.143069	0.495354
VC0993;VC_0993	0.142926	0.997837
VC1972;VC_1972	0.142877	0.660454
VC0687;VC_0687	0.142788	0.232842
VCA0446;VC_A0446	0.142332	1.25895
glpD;VC_A0657	0.141655	0.308861
VC2500;VC_2500	0.141028	1.05615
VC2064;VC_2064	0.140599	0.746534
VC1897;VC_1897	0.140593	0.483185
VCA0859;VC_A0859	0.14052	1.07362
VC1407;VC_1407	0.140462	1.76867
VC1158;VC_1158	0.139877	0.844375
VC2676;VC_2676	0.13973	2.27375
VC2326;VC_2326	0.139618	1.23161
VC1002;VC_1002	0.138842	2.33554
VC0037;VC_0037	0.137799	0.435022
VCA0510;VC_A0510	0.137684	0.658058
apaG;VC_0442	0.137492	0.449107
argS;VC_2074	0.137111	2.29361
VC2657;VC_2657	0.136724	0.663038
VC1258;VC_1258	0.136376	2.00898
VC0178;VC_0178	0.136311	0.780303
VC0672;VC_0672	0.136167	0.50621
VC0924;VC_0924	0.136	0.907561
VC0403;VC_0403	0.135987	1.09693
VC1968;VC_1968	0.135411	0.636356
VC1757;VC_1757	0.134508	1.1925
VC0400;VC_0400	0.134023	0.834375
cpxA;VC_2693	0.133465	0.631186
VC0097;VC_0097	0.133451	0.491416
VC0889;VC_0889	0.133374	2.13189
VC0391	0.133308	0.456864
VC1264;VC_1264	0.133269	1.50613
VC0706;VC_0706	0.133232	0.552336
VC0463;VC_0463	0.132801	0.502978
VC2332;VC_2332	0.132301	0.808187
sucA;VC_2087	0.131366	0.569118
VC2262;VC_2262	0.131316	0.534032
flgD;VC_2198	0.130277	0.546754
VC0397;VC_0397	0.130121	1.60149
VC1732;VC_1732	0.129672	2.3835
VC1896;VC_1896	0.129351	0.737023
VC1059;VC_1059	0.128637	0.975155
VC0412;VC_0412	0.128286	0.56304
VCA0308;VC_A0308	0.12809	0.992919
VC0814;VC_0814	0.127776	0.464999
VCA1105;VC_A1105	0.127514	0.296265
VC1242;VC_1242	0.126593	0.348044
VCA1082;VC_A1082	0.126557	0.816392
secD;VC_0743	0.126379	1.15487
treR;VC_0909	0.125772	1.14712
VCA0709;VC_A0709	0.125374	0.486593
VCA0121;VC_A0121	0.124922	0.318375
VCA1083;VC_A1083	0.124446	0.57884
VCA0659;VC_A0659	0.124062	0.740576
VC0983;VC_0983	0.123933	0.945795
VC1909;VC_1909	0.123787	0.928293
VC0911;VC_0911	0.123351	1.30345
VCA0802;VC_A0802	0.122765	0.871083
VC1709;VC_1709	0.122549	1.09002
VCA0033;VC_A0033	0.12252	0.407029
VC1544;VC_1544	0.122506	0.624202
pepN;VC_1494	0.122122	1.20206
VC0354;VC_0354	0.121972	1.17541
VCA0673;VC_A0673	0.121834	0.887007
VCA0829;VC_A0829	0.12111	0.318987
VC1803;VC_1803	0.120866	1.38492
VC1649;VC_1649	0.120542	0.428098
metF	0.119987	0.7235
VC0723;VC_0723	0.119653	1.23319
VC2297;VC_2297	0.119545	1.65162
VC1145;VC_1145	0.118676	0.948556
VC0602;VC_0602	0.118399	0.358342
VCA1037;VC_A1037	0.117365	0.587722
VC0622;VC_0622	0.116519	0.911873
VC1638;VC_1638	0.11634	0.91591
VCA0581;VC_A0581	0.116264	0.487255
VCA0322;VC_A0322	0.116235	0.393092
VC1069;VC_1069	0.115879	1.86881
VC0386;VC_0386	0.115752	1.42362
VCA0578;VC_A0578	0.115715	1.29594
CSN1S1	0.115583	0.458694
VCA0038;VC_A0038	0.115341	0.541387
def;VC_A0150	0.115072	0.986829
fliN;VC_2125	0.114953	0.500427
VCA0936;VC_A0936	0.114903	0.403029
VC1858;VC_1858	0.114701	0.21497
VCA0313;VC_A0313	0.114468	0.40862
VC2599;VC_2599	0.114409	0.697798
VC0573;VC_0573	0.114234	0.631375
VC1905;VC_1905	0.114044	0.658751
VCA0617;VC_A0617	0.113743	1.19287
VC0151;VC_0151	0.11373	1.72919
VC0976;VC_0976	0.113712	1.06735
VC1985;VC_1985	0.113279	0.735365
VC0170;VC_0170	0.112767	0.649667
VC0430;VC_0430	0.112599	0.341073
VC1956;VC_1956	0.112301	0.883406
VC0068;VC_0068	0.112164	0.677185
VC2063;VC_2063	0.112034	0.456891
flgA;VC_2203	0.112004	0.393074
VC1520;VC_1520	0.11178	1.70128
VC2178;VC_2178	0.111537	0.679761
hisG;VC_1132	0.111516	0.844249
VC2248;VC_2248	0.111171	1.58436
VC1623;VC_1623	0.110813	1.52132
VC2251;VC_2251	0.110558	0.842793
fur;VC_2106	0.110091	0.953
nrdR	0.11001	0.658322
VC2118;VC_2118	0.109801	0.864788
VC2731;VC_2731	0.10926	0.630368
VCA0131;VC_A0131	0.108437	0.430804
VC2206;VC_2206	0.10783	0.315915
rnhA;VC_2234	0.107699	0.835446
VCA0303;VC_A0303	0.107568	1.33501
VC0700;VC_0700	0.107536	0.43365
deoA	0.107199	0.651583
VC0892;VC_0892	0.107142	0.517222
VC2333;VC_2333	0.106855	0.394598
VC1444;VC_1444	0.106817	0.721325
VCA0951;VC_A0951	0.106809	0.295751
VC2143;VC_2143	0.106732	0.882422
VC1983;VC_1983	0.1066	0.587257
VC1629;VC_1629	0.106458	0.359109
VCA0800;VC_A0800	0.106295	0.685649
fliD;VC_2140	0.106114	1.51101
VC1149;VC_1149	0.106095	1.29854
aspS;VC_1166	0.106074	1.88053
VCA0044;VC_A0044	0.105976	0.88291
VC1499;VC_1499	0.105637	1.12508
rpmH;VC_0007	0.105209	0.646033
cysB;VC_1907	0.105023	0.415336
VC1159;VC_1159	0.104481	0.65891
VCA0784;VC_A0784	0.104347	0.323753
VC0873;VC_0873	0.104074	0.64394
VC1521;VC_1521	0.103946	0.748891
VC0948;VC_0948	0.103841	0.620833
VC0274;VC_0274	0.103756	0.727818
VCA0751	0.103482	0.599893
VC0635;VC_0635	0.103228	1.17088
VC2007;VC_2007	0.103089	0.671945
VCA0574;VC_A0574	0.102829	0.433967
VC0267;VC_0267	0.102794	0.278379
VCA0919;VC_A0919	0.102656	0.689585
VC0728;VC_0728	0.102457	0.233595
VCA0627;VC_A0627	0.102159	0.603932
VC0419;VC_0419	0.101978	1.27433
VC1188	0.101942	1.36008
lolA;VC_1107	0.101857	0.697838
VC2152;VC_2152	0.101627	0.771415
VC2686;VC_2686	0.101336	0.432677
VC1755;VC_1755	0.100695	0.734191
VCA1080;VC_A1080	0.100406	0.57083
VCA0487;VC_A0487	0.100368	0.941676
VCA1084;VC_A1084	0.100352	1.37946
VC2269;VC_2269	0.100329	1.22236
adk;VC_0986	0.0998286	1.63655
VC1206;VC_1206	0.0997844	0.241391
VC2026;VC_2026	0.0997148	1.00634
upp;VC_2225	0.099175	0.738517
VC1577;VC_1577	0.0990568	0.711621
VC1826;VC_1826	0.0984785	0.667009
VC0117;VC_0117	0.0982733	0.327774
VC0841;VC_0841	0.0979034	0.704799
VC1715;VC_1715	0.0975931	0.668209
VC1181;VC_1181	0.0975431	1.31742
VC1675;VC_1675	0.0972949	0.742959
minE;VC_1961	0.0971746	0.803752
VCA0490;VC_A0490	0.0970049	1.7718
dipZ;VC_2701	0.0967261	0.778556
VCA0039;VC_A0039	0.0966239	0.43015
VC2039;VC_2039	0.0963594	0.809312
VCA0925;VC_A0925	0.0962361	1.36244
VC0487;VC_0487	0.0960001	0.294751
VC1034;VC_1034	0.0955336	0.578948
VC2567;VC_2567	0.0949237	0.760228
hscB;VC_0751	0.0948759	0.780847
VC0152;VC_0152	0.0939214	0.457885
VC1126;VC_1126	0.0938886	0.871134
VC1164;VC_1164	0.0934743	0.536299
VC2156;VC_2156	0.0927568	0.647271
VC2164;VC_2164	0.092734	1.09758
VCA0439;VC_A0439	0.0927209	0.349331
acpP	0.0925216	1.38246
VC2028;VC_2028	0.0924899	1.48915
VCA0440;VC_A0440	0.0922162	0.326399
VC0353;VC_0353	0.0921999	1.10868
infC	0.0918992	0.476069
VCA0100;VC_A0100	0.0917427	1.20416
gmhA;VC_2230	0.091133	0.909237
VCA0917;VC_A0917	0.0907762	0.441276
VC1580;VC_1580	0.0907034	0.846561
VC1987;VC_1987	0.090693	0.547491
VC1703;VC_1703	0.0905069	0.376332
VC0762;VC_0762	0.0904263	1.8104
VC1382	0.0900371	1.77517
VC0605;VC_0605	0.0898063	0.319401
VC1110;VC_1110	0.0897656	1.59661
VC2319;VC_2319	0.0893284	0.427048
VC2298;VC_2298	0.0889394	0.390771
VCA0200;VC_A0200	0.0886958	0.494096
VCA1041;VC_A1041	0.0884661	0.368329
minC;VC_1959	0.0884606	1.00211
VC2065;VC_2065	0.0880111	0.36721
VCA0444;VC_A0444	0.0879704	1.0379
VC1678;VC_1678	0.0878345	0.835119
VC1739;VC_1739	0.0877603	1.62099
lpxD;VC_2250	0.087183	1.79843
VC2527;VC_2527	0.0869963	0.585685
VCA1004;VC_A1004	0.0869287	0.731624
cpdB;VC_2562	0.0867027	1.57691
VC2019;VC_2019	0.0866613	0.860841
VC0384;VC_0384	0.0863722	0.646338
VC0968;VC_0968	0.0861897	1.2579
VC1756;VC_1756	0.0856983	0.466368
VC2216;VC_2216	0.0853577	0.421563
VCA0414;VC_A0414	0.0853553	0.587624
VC0574;VC_0574	0.0846018	0.264652
VC2544;VC_2544	0.0843495	0.348255
VC2441;VC_2441	0.0838063	0.902204
rseB;VC_2465	0.083778	0.539545
VC2499;VC_2499	0.0835625	0.427049
VCA0184;VC_A0184	0.0833568	0.79602
VC1148;VC_1148	0.083321	0.767741
VC2187;VC_2187	0.0831487	0.528909
sspA;VC_0576	0.0831377	1.30927
VC1614;VC_1614	0.0830368	0.605837
VCA0521;VC_A0521	0.082939	0.751547
VC2022;VC_2022	0.082884	0.4266
VC2560	0.0827521	0.512016
ftsA;VC_2398	0.0819954	1.03669
VCA0031;VC_A0031	0.0813806	0.238945
lpxK;VC_1877	0.0811513	0.849167
moaC;VC_1026	0.08016	1.43364
VC0548;VC_0548	0.079983	0.551842
VC2362;VC_2362	0.079586	1.01117
VCA0164;VC_A0164	0.0795073	0.351258
potA;VC_1428	0.0794593	1.89183
VC0149;VC_0149	0.0791547	0.33504
VC2072;VC_2072	0.0769119	0.735304
VC2614;VC_2614	0.0768106	0.607574
fliA;VC_2066	0.0767856	0.499999
VC2237;VC_2237	0.076784	0.513818
VC1134;VC_1134	0.0763077	0.505658
VC2293;VC_2293	0.07614	0.282466
VCA0728;VC_A0728	0.0758695	0.36231
VC1108;VC_1108	0.075706	0.388047
VC0398;VC_0398	0.0754826	0.371872
VC2710;VC_2710	0.0749577	0.53676
VC2232;VC_2232	0.0738928	0.396823
VC1716;VC_1716	0.0735534	0.917643
VC1878;VC_1878	0.0733823	1.09085
VC1766;VC_1766	0.0731387	0.377245
VC2299;VC_2299	0.0727473	0.496948
VC1963;VC_1963	0.0724649	0.756599
VCA0562;VC_A0562	0.0723176	0.389002
VC0200;VC_0200	0.0722579	1.13573
VC1171;VC_1171	0.0722526	0.349146
VC1994;VC_1994	0.0721992	0.374581
VC0343;VC_0343	0.0718151	0.341348
VC0027;VC_0027	0.07175	0.404719
VC0595;VC_0595	0.0716863	0.307496
VC1293	0.0713852	0.781226
VC2282;VC_2282	0.0711797	0.743195
VC1485;VC_1485	0.0710171	1.75315
mazG	0.0706567	0.256801
trpA;VC_1169	0.0706232	0.356596
VCA0410;VC_A0410	0.0705216	0.469921
VCA0954;VC_A0954	0.070087	0.286712
VCA0367;VC_A0367	0.0699242	0.529692
VC2654;VC_2654	0.0698772	0.82308
VC1960;VC_1960	0.0697736	0.802394
VC0392;VC_0392	0.0695516	0.179467
VC1137;VC_1137	0.0694094	0.319058
VC0445;VC_0445	0.0693695	1.94016
VC0813;VC_0813	0.0692667	0.798679
VC1006;VC_1006	0.0691438	0.380279
VC0648;VC_0648	0.0689322	0.396786
VC0473;VC_0473	0.0689076	1.21627
VCA0893;VC_A0893	0.0686023	0.531829
VC1321;VC_1321	0.068414	0.722797
ompR;VC_2714	0.0684011	0.544659
zntR;VC_0277	0.0682265	0.559527
VC0230;VC_0230	0.067711	0.419217
VC1213;VC_1213	0.06771	0.676525
VCA0048;VC_A0048	0.0676854	0.395753
VC1875;VC_1875	0.067454	0.382545
VCA0042;VC_A0042	0.0674533	1.03469
VC1886;VC_1886	0.0674348	1.44214
VCA0079;VC_A0079	0.0668234	0.51217
VC2399;VC_2399	0.0666253	0.289266
VC0249;VC_0249	0.0665496	0.699842
VC0130;VC_0130	0.0665439	0.471349
VCA0539;VC_A0539	0.0665245	0.273003
mltA;VC_2312	0.066437	0.319543
VC1522;VC_1522	0.0661977	0.698121
VCA0283;VC_A0283	0.0660002	0.311215
VCA0999;VC_A0999	0.0657899	1.1344
VC2728;VC_2728	0.0657718	0.274785
VC0229;VC_0229	0.0657132	0.364669
VC2466;VC_2466	0.0653908	0.532686
murC;VC_2400	0.065361	0.529117
VCA0774;VC_A0774	0.0651445	0.449378
VCA0962;VC_A0962	0.0649726	0.264314
VC1984;VC_1984	0.064934	0.523399
VC0665;VC_0665	0.0648462	0.244793
VC1760;VC_1760	0.0646196	0.411685
malE;VC_A0945	0.0642538	0.440859
VCA0047;VC_A0047	0.0638123	0.627605
VC1041;VC_1041	0.0637762	0.682544
metL;VC_2684	0.0627604	0.251995
VC2137;VC_2137	0.062744	0.656594
VCA1023;VC_A1023	0.0626424	0.650759
VC2692;VC_2692	0.0622335	0.266762
panC;VC_0591	0.0621485	0.689767
VC2320;VC_2320	0.0619652	0.158501
VC1903;VC_1903	0.0617518	0.536902
VCA0128;VC_A0128	0.0616108	0.227992
hutH;VC_1202	0.0615742	0.250324
VC2724;VC_2724	0.0615359	0.210791
VC1310;VC_1310	0.0615145	0.863416
rlmL;VC_1488	0.0612205	1.30478
VC2636;VC_2636	0.0608792	0.310941
gidB;VC_2774	0.0608496	0.317936
VC0943;VC_0943	0.0605357	0.178368
flgH;VC_2194	0.0601943	0.447338
VCA0837;VC_A0837	0.0599086	0.389525
VC2185	0.0598705	0.668768
VC0653;VC_0653	0.0598598	0.474599
VC0942;VC_0942	0.0596469	0.293517
VC0581;VC_0581	0.0592293	0.355737
tolB;VC_1836	0.05833	0.714449
VCA0621;VC_A0621	0.058028	0.412784
pyrH;VC_2258	0.0579163	0.303066
VC0914;VC_0914	0.0579048	0.397864
tbpA;VC_2539	0.0578658	0.384271
VC0013;VC_0013	0.0578506	0.375518
ksgA;VC_0443	0.0578314	0.642572
VC2350;VC_2350	0.0577153	0.268156
VCA0274;VC_A0274	0.057614	0.342054
VC2408;VC_2408	0.0575171	0.653596
dapA;VC_2157	0.0574515	0.43761
VC2062;VC_2062	0.0573494	0.810629
clpX;VC_1921	0.0570958	0.797399
VC0667;VC_0667	0.0569791	0.214581
VC0341;VC_0341	0.0564926	1.23505
VCA0026;VC_A0026	0.0563804	0.850079
prfA;VC_2179	0.0561912	1.10202
VCA0189;VC_A0189	0.0559441	0.128315
VC1950;VC_1950	0.055903	0.236608
VC0783;VC_0783	0.0558688	0.47586
VC1910;VC_1910	0.0549921	0.390966
VC2014;VC_2014	0.054617	0.497922
VC2346;VC_2346	0.0544753	0.249899
VC2506;VC_2506	0.0544654	0.374621
VC1001;VC_1001	0.0534058	0.50421
VC2386;VC_2386	0.0533816	0.607139
VCA0558;VC_A0558	0.0532957	0.180968
VCA1063;VC_A1063	0.0532178	0.214352
zntA;VC_1033	0.0531102	0.278139
VC1730;VC_1730	0.0530787	1.00218
ligA;VC_0971	0.0529999	0.485365
VC2518;VC_2518	0.0529387	0.734066
potB;VC_1427	0.0529296	0.438337
VC2734;VC_2734	0.0527475	0.24673
VC1988;VC_1988	0.0526373	0.265706
VC2655;VC_2655	0.0524146	0.400902
truA;VC_0999	0.0523818	0.541608
pheS;VC_1219	0.0523799	1.06454
VC0565;VC_0565	0.0518695	0.23231
VCA1027;VC_A1027	0.0518095	0.274122
VC1951;VC_1951	0.0517871	0.156444
VC1721;VC_1721	0.0516026	0.559729
VC0890;VC_0890	0.0514587	0.884504
VC1060	0.0514197	1.17929
VCA0227;VC_A0227	0.0513751	0.303379
VC0405;VC_0405	0.0513709	0.204726
VCA0584;VC_A0584	0.0513258	0.108803
VC2053;VC_2053	0.0508287	0.30341
cmk;VC_1916	0.0507826	0.531305
VCA0941;VC_A0941	0.0504683	0.234884
VCA0741;VC_A0741	0.0502848	0.570727
mukB;VC_1714	0.0497294	1.02334
flgI;VC_2193	0.0491369	0.126278
VCA0309;VC_A0309	0.0491044	0.272884
VCA0053	0.0490792	0.322078
alr	0.0484894	0.745238
VC0367;VC_0367	0.0484809	0.216688
rpsT;VC_0679	0.0484805	0.243004
VC1758;VC_1758	0.0484524	0.466408
VC1180;VC_1180	0.0483826	0.362288
pheT;VC_1220	0.048343	0.716613
thrA	0.0483191	0.329393
VC2281;VC_2281	0.0482672	0.397781
VC0344;VC_0344	0.0479142	0.387075
dnaA;VC_0012	0.0472643	0.539004
VC1857;VC_1857	0.0472123	0.584797
VC0947;VC_0947	0.0468694	0.604567
VC0265;VC_0265	0.0465852	0.339911
VC2732;VC_2732	0.0461504	0.585311
VC0234;VC_0234	0.0461341	0.369153
VC2682;VC_2682	0.0459683	0.182492
VC1306;VC_1306	0.0458329	0.347667
VC1876;VC_1876	0.0457917	0.261812
VC1854;VC_1854	0.0457482	0.440183
VC2036;VC_2036	0.045686	0.329116
VC1825;VC_1825	0.0456362	0.295459
metH;VC_0390	0.0456304	0.633142
VC2033;VC_2033	0.0455829	0.558813
VC1039;VC_1039	0.04551	0.194313
metG	0.045034	2.35321
VC1354;VC_1354	0.0446883	0.587051
VC0233;VC_0233	0.0446046	0.10244
VC1129;VC_1129	0.0445635	0.279894
VC0623;VC_0623	0.0443868	0.273091
flhA;VC_2069	0.0438691	0.19091
VC0450;VC_0450	0.0437623	0.213579
VCA0132;VC_A0132	0.0432232	0.12686
VC1508;VC_1508	0.0431491	0.144895
VC2535;VC_2535	0.0430943	0.270109
VC0179;VC_0179	0.0430305	0.247183
VC2524;VC_2524	0.0430253	0.144122
VC0472;VC_0472	0.0429028	0.590146
VCA1067;VC_A1067	0.0427614	0.222791
VCA0985;VC_A0985	0.0427	0.18317
dnaE;VC_2245	0.0424072	0.25876
VCA0545;VC_A0545	0.0423586	0.40253
hisS;VC_0760	0.0423397	0.752385
VC1038;VC_1038	0.0423298	0.530469
VC2740;VC_2740	0.0419865	0.1594
VC0034;VC_0034	0.0419442	0.339122
secF;VC_0744	0.0406164	0.457509
VCA0366;VC_A0366	0.0402642	0.182007
VCA0199;VC_A0199	0.0401832	0.359771
VC0162;VC_0162	0.0399949	0.125886
xseA;VC_0766	0.0398695	0.536367
VC0891;VC_0891	0.0395117	0.352474
VC2451;VC_2451	0.039354	0.438353
VC0431	0.0392571	0.229032
sbcB;VC_1234	0.0391789	0.50597
hemA;VC_2180	0.0390188	0.320054
queA;VC_0739	0.03896	0.848808
VC2469;VC_2469	0.038959	0.258698
VC2573;VC_2573	0.0388621	0.272974
VC1798;VC_1798	0.0386395	0.297523
VC0404;VC_0404	0.0385886	0.197525
VC1010;VC_1010	0.0385127	0.473945
VC0385;VC_0385	0.0383475	0.33983
VCA0356;VC_A0356	0.0381103	0.332285
VC0632;VC_0632	0.0380851	0.319698
VC2412;VC_2412	0.0379901	0.385635
VC2343;VC_2343	0.0378327	0.502453
pntA;VC_A0563	0.0376088	0.251625
VC1291;VC_1291	0.0371247	0.1564
VC0688;VC_0688	0.0369569	0.13814
VC0896;VC_0896	0.0366115	0.270474
VC2162;VC_2162	0.0365887	0.135506
VC2646	0.0364892	0.225621
rfaH;VC_0990	0.036444	0.174489
VCA0765;VC_A0765	0.0360696	0.137031
VC2279;VC_2279	0.0357344	0.431833
VC1127;VC_1127	0.035714	0.341046
VC0168;VC_0168	0.035666	0.157703
VCA0685;VC_A0685	0.0355383	0.0472178
VC0116;VC_0116	0.0352521	0.433266
VC2418;VC_2418	0.03524	0.396276
VC2059;VC_2059	0.0349228	0.119475
VC2342;VC_2342	0.0348428	0.224294
VC2642;VC_2642	0.0348051	0.218451
VC0900;VC_0900	0.0341302	0.236185
VC2361;VC_2361	0.0339728	0.0687565
VC1918;VC_1918	0.0335411	0.32219
CSN2	0.0332665	0.102004
VC2542;VC_2542	0.0327207	0.212024
VC0708;VC_0708	0.0324617	0.246109
VC1374;VC_1374	0.0324281	0.57195
VC0350;VC_0350	0.0323863	0.15565
VC2438;VC_2438	0.0323207	0.143497
VC0630;VC_0630	0.0320916	0.328295
VC1063;VC_1063	0.0320567	0.460283
VC0717;VC_0717	0.0320168	0.641489
VC2422;VC_2422	0.0319644	0.405715
VC2188;VC_2188	0.0318469	0.18022
VCA0307;VC_A0307	0.0315913	0.105776
rplT;VC_A0290	0.0315032	0.132115
VC0970;VC_0970	0.0314465	0.204684
VC1287;VC_1287	0.0314334	0.221112
VC2290;VC_2290	0.0313904	0.197477
VCA0002;VC_A0002	0.0312154	0.144515
VCA0513	0.0309311	0.128786
VC1507;VC_1507	0.0309305	0.304167
rplN;VC_2586	0.0305903	0.071876
VC2557;VC_2557	0.0305302	0.197766
VCA0180;VC_A0180	0.0303061	0.184937
VCA1055;VC_A1055	0.0299125	0.215959
VCA0552;VC_A0552	0.0298441	0.323817
VC2043;VC_2043	0.0298085	0.37405
VC2252;VC_2252	0.0296517	0.781598
VC0626;VC_0626	0.029588	0.371244
VC0575;VC_0575	0.0295385	0.0904607
VC1432;VC_1432	0.0295147	0.337632
VCA0718;VC_A0718	0.0291562	0.327527
VCA0763;VC_A0763	0.0291159	0.309201
VC1447;VC_1447	0.0290574	0.200813
VC1486;VC_1486	0.0290191	0.597918
VC1885;VC_1885	0.0286381	0.103338
VC0084;VC_0084	0.0285149	0.106004
VC2603;VC_2603	0.028468	0.131126
frr;VC_2257	0.0283323	0.459803
VC0601;VC_0601	0.0283276	0.381237
ddl;VC_A0572	0.0273919	0.12972
rplX;VC_2585	0.0270728	0.0766683
VC2405;VC_2405	0.0265511	0.254218
VCA0582;VC_A0582	0.0264698	0.153818
pntB;VC_A0564	0.0262302	0.176586
VC1978;VC_1978	0.0261656	0.22349
VCA0896;VC_A0896	0.0259463	0.417266
VC0901;VC_0901	0.0257834	0.1733
glyQ;VC_0021	0.0257454	0.183734
fliG;VC_2132	0.0253758	0.120757
VCA0815;VC_A0815	0.0253194	0.148642
VC2681;VC_2681	0.0251403	0.315314
asnC	0.0250836	0.420279
VC2453;VC_2453	0.0245772	0.130743
VC2239;VC_2239	0.0239731	0.233866
VC2471;VC_2471	0.0239199	0.0672272
VC2348;VC_2348	0.0239104	0.103872
VC0187;VC_0187	0.0236016	0.1417
VCA0727;VC_A0727	0.0230148	0.143753
VC1890;VC_1890	0.022975	0.45754
tatA;VC_0086	0.0229491	0.158604
VC0828;VC_0828	0.0226706	0.0763845
rluD;VC_0709	0.0225684	0.254303
rpsS;VC_2592	0.0224076	0.0674682
VC2145;VC_2145	0.0222804	0.225738
mscL;VC_A0612	0.0222417	0.0493616
nadE;VC_A0207	0.022037	0.146281
gltX;VC_2214	0.0219709	0.41217
VC0406;VC_0406	0.021831	0.0614389
VC1837;VC_1837	0.0216134	0.152401
VC2430;VC_2430	0.0214811	0.184959
VC2154;VC_2154	0.0214431	0.0576544
VC0360;VC_0360	0.0211071	0.123003
VC0567;VC_0567	0.0211002	0.0985248
VC1767;VC_1767	0.0208849	0.127432
VCA0061;VC_A0061	0.0208592	0.234981
VC2621;VC_2621	0.0204137	0.0863013
VC0690;VC_0690	0.0203042	0.121786
VC2356;VC_2356	0.0202407	0.0963632
VCA0996;VC_A0996	0.0199217	0.39327
VCA0618;VC_A0618	0.0198627	0.223239
rpsL;VC_0359	0.0193367	0.108527
VC0660;VC_0660	0.019065	0.366406
lnt;VC_0958	0.0189785	0.0881651
VC1738;VC_1738	0.0189207	0.144116
VC1031;VC_1031	0.0186666	0.213656
VC1527;VC_1527	0.01852	0.158008
VC2041;VC_2041	0.0182487	0.146091
VC1313;VC_1313	0.0177581	0.213891
VC1105;VC_1105	0.0176713	0.129687
VC0483;VC_0483	0.0176136	0.0743036
VC1491;VC_1491	0.017356	0.151267
VC1135;VC_1135	0.0173287	0.086964
VC2391;VC_2391	0.017271	0.0979197
VC0910;VC_0910	0.017259	0.149153
VC1338;VC_1338	0.015975	0.12731
VC2491;VC_2491	0.0157656	0.048222
VC0578;VC_0578	0.0157235	0.0729315
VC2711;VC_2711	0.0151419	0.084986
VCA0045;VC_A0045	0.0150593	0.0529576
flgK;VC_2191	0.0148223	0.117969
VC0964;VC_0964	0.0148002	0.0817092
tyrA;VC_0696	0.0147473	0.171881
VCA0608;VC_A0608	0.0146064	0.0527463
VC2481;VC_2481	0.0144207	0.113561
VC1434;VC_1434	0.0142369	0.124611
VC1043;VC_1043	0.0142238	0.0704295
VC0997;VC_0997	0.0133977	0.131883
VC1545;VC_1545	0.0132339	0.0952046
VC2635;VC_2635	0.0130362	0.0514119
VC0560;VC_0560	0.0126411	0.166729
VC0637;VC_0637	0.0124946	0.0684507
VC2344;VC_2344	0.0123194	0.0556835
VC2261;VC_2261	0.0119964	0.086369
aspA;VC_2698	0.0118993	0.0645948
def;VC_0046	0.0118634	0.0529739
VCA0204;VC_A0204	0.0117566	0.206163
VC0078;VC_0078	0.011711	0.0712377
VC2149;VC_2149	0.0111838	0.0617652
slmA	0.0109533	0.0564654
rpsR;VC_0368	0.0109061	0.100327
VC2368;VC_2368	0.010891	0.0668732
VC0594;VC_0594	0.0108626	0.119126
VC2052;VC_2052	0.0107843	0.0398048
VC1989;VC_1989	0.0107469	0.224549
VC1209	0.0102423	0.120404
uvrC;VC_1214	0.0100691	0.0674078
VCA1114;VC_A1114	0.0100484	0.168806
panB;VC_0592	0.00963814	0.0910818
VC2207;VC_2207	0.00932588	0.0381936
VCA0635;VC_A0635	0.0091885	0.0978353
VC2739;VC_2739	0.00906564	0.0193884
nusB;VC_2267	0.0089849	0.0744155
VCA0220;VC_A0220	0.00869323	0.0218208
VC1973	0.00855588	0.0307882
VC1859;VC_1859	0.00837874	0.0234364
VC0446;VC_0446	0.00804036	0.0640465
VCA0474;VC_A0474	0.00768077	0.0754759
valS;VC_2503	0.00714433	0.0924052
rpmB;VC_0218	0.00678919	0.0178086
VC2602;VC_2602	0.0061314	0.0785801
VC1548;VC_1548	0.00603064	0.0546788
VC0702;VC_0702	0.00577875	0.0308281
VC1246;VC_1246	0.0055758	0.0306623
rplP;VC_2589	0.00533976	0.0184635
gltD;VC_2374	0.00484399	0.0501025
djlA;VC_0447	0.00482945	0.0381338
gpsA;VC_2651	0.00480495	0.027141
VC0745;VC_0745	0.00448178	0.0634332
VC1278;VC_1278	0.00431221	0.0133965
VC1563;VC_1563	0.0039197	0.0403546
VC1025;VC_1025	0.00377377	0.0220944
VC2741;VC_2741	0.00376478	0.0343348
greB;VC_2715	0.00375259	0.0453881
VCA0805;VC_A0805	0.00312792	0.033179
hemG;VC_2755	0.00303043	0.0168718
cysE;VC_2649	0.00276833	0.014328
VC0959;VC_0959	0.00236846	0.0288972
VC1591;VC_1591	0.00231903	0.00770121
VC1883;VC_1883	0.00226392	0.0218427
VC1266;VC_1266	0.00206699	0.00499658
VC0093	0.00143801	0.0149391
lysS;VC_0664	0.00101413	0.00870936
VC0809;VC_0809	0.00063532	0.00518633
gyrB;VC_0015	0.000556444	0.00434076
VC2523;VC_2523	0.000374791	0.00173662
VC0456;VC_0456	0.00023496	0.000913434
VC1300;VC_1300	0.000101902	0.000560485
VCA0814;VC_A0814	3.35e-05	0.000441473
VC2223;VC_2223	-0.000359654	0.00343481
VCA0768;VC_A0768	-0.000498258	0.0056425
VC0235;VC_0235	-0.000518042	0.00101898
pyrG;VC_2448	-0.000838659	0.0229563
VC1942;VC_1942	-0.000926327	0.0070026
VCA0658;VC_A0658	-0.000930734	0.00633675
VC2431;VC_2431	-0.00118935	0.0152076
leuS;VC_0956	-0.00146453	0.020157
VC1054;VC_1054	-0.00166322	0.0183805
flhF;VC_2068	-0.00178255	0.0104113
VC1319;VC_1319	-0.00205969	0.0103532
VC2135;VC_2135	-0.00309305	0.0152139
rumA;VC_2452	-0.00319993	0.0207058
VC1565;VC_1565	-0.00342473	0.00712825
prfB	-0.00379014	0.0365167
VC2000;VC_2000	-0.00438853	0.0333042
VC2311;VC_2311	-0.00484114	0.068032
VC2001;VC_2001	-0.00488422	0.0242072
thyA;VC_0675	-0.00506686	0.0204874
VC0460;VC_0460	-0.00533197	0.0277598
VCA0652;VC_A0652	-0.00541247	0.0139147
VC2373;VC_2373	-0.00557562	0.0552314
VCA0287;VC_A0287	-0.00558287	0.0355233
VC0146;VC_0146	-0.00574875	0.0437092
VC0228;VC_0228	-0.00581811	0.0321156
VC0416;VC_0416	-0.00583984	0.0363235
VC2096;VC_2096	-0.00591651	0.0392519
rplQ;VC_2570	-0.00621376	0.0223225
trmB;VC_0453	-0.00630194	0.0327802
VC1833;VC_1833	-0.0063219	0.101291
VCA0730;VC_A0730	-0.00650768	0.0183825
VC1160;VC_1160	-0.0071302	0.0352121
gmk;VC_2708	-0.0072581	0.0665001
VC0866;VC_0866	-0.00734017	0.0385762
VC1860;VC_1860	-0.00739514	0.111371
VCA0300;VC_A0300	-0.00740723	0.0242693
VCA0924;VC_A0924	-0.00745669	0.0299226
VC1097;VC_1097	-0.00752558	0.0697279
VC0954;VC_0954	-0.00771909	0.0438776
rpsU;VC_0520	-0.00783061	0.0277343
VC0558;VC_0558	-0.00802233	0.0338438
VC2443;VC_2443	-0.00874815	0.138934
VC2004;VC_2004	-0.00882678	0.05437
purT;VC_1228	-0.00892529	0.041339
bioD;VC_1115	-0.00919501	0.147956
VCA0247;VC_A0247	-0.00970621	0.131426
VC2492;VC_2492	-0.00970898	0.0378933
VC0036;VC_0036	-0.0102246	0.0338029
VC1849;VC_1849	-0.0105986	0.298713
VCA0804;VC_A0804	-0.0107415	0.11143
proA;VC_2273	-0.0109054	0.0903586
VC0288	-0.0111287	0.0443293
cysS;VC_1848	-0.0117389	0.188408
VC2168;VC_2168	-0.0119438	0.0469607
VCA0940;VC_A0940	-0.0121282	0.0519698
VCA0142;VC_A0142	-0.0123863	0.0249328
VCA0029;VC_A0029	-0.0125207	0.105236
VC2475;VC_2475	-0.0125503	0.0951969
maf;VC_0418	-0.0125516	0.0844932
VC1098;VC_1098	-0.0127167	0.0542444
VC1713;VC_1713	-0.0129623	0.0901709
uvrB	-0.013065	0.0930932
rbfA	-0.0131018	0.107275
VC2641;VC_2641	-0.0133165	0.0627596
VC0245;VC_0245	-0.0136188	0.0712276
secY;VC_2576	-0.0137191	0.103607
VCA0225;VC_A0225	-0.0138438	0.107345
VC1900;VC_1900	-0.0138964	0.0973995
VC1911;VC_1911	-0.0142173	0.0922412
VC1624;VC_1624	-0.0150453	0.0895775
glyS;VC_0020	-0.0154119	0.114274
VC1178;VC_1178	-0.015497	0.0988361
VC2295;VC_2295	-0.0157992	0.297617
VC1048;VC_1048	-0.0158418	0.120988
VCA0011;VC_A0011	-0.0160578	0.116615
rplR;VC_2580	-0.0165147	0.0915076
VC0304;VC_0304	-0.0168003	0.132494
VC0881;VC_0881	-0.0170684	0.197926
VC0647;VC_0647	-0.0172958	0.221489
VCA0516;VC_A0516	-0.0173162	0.0678478
VC0175;VC_0175	-0.0174024	0.198397
VC2107;VC_2107	-0.0176885	0.124612
rpsI;VC_0571	-0.0177016	0.12265
rplF;VC_2581	-0.0178428	0.126042
VC1554;VC_1554	-0.0178568	0.217577
rbsC;VC_A0129	-0.0181771	0.0701285
VCA0519;VC_A0519	-0.0184469	0.179368
rnc;VC_2461	-0.0186685	0.248041
VC1745;VC_1745	-0.0190605	0.171729
VC2030;VC_2030	-0.0191903	0.325671
VC1811;VC_1811	-0.0192116	0.165584
VC0434;VC_0434	-0.0192372	0.111838
VCA0139;VC_A0139	-0.0193083	0.124808
VC1049;VC_1049	-0.0194608	0.130559
tdh;VC_A0885	-0.0196378	0.153645
VC1482;VC_1482	-0.0196889	0.189309
VC0748;VC_0748	-0.0197431	0.245126
rbgA;VC_A0528	-0.019866	0.284176
VC2536;VC_2536	-0.0199727	0.279553
VC0348;VC_0348	-0.020133	0.140886
VCA1029;VC_A1029	-0.0201865	0.0746618
VCA0656;VC_A0656	-0.0204054	0.13047
VC1375;VC_1375	-0.0204371	0.223765
rplU;VC_0435	-0.0205746	0.164251
VC2513;VC_2513	-0.0208842	0.129901
aceF;VC_2413	-0.0209405	0.144376
VC0242;VC_0242	-0.0211295	0.532723
VC2440;VC_2440	-0.0211413	0.0826145
VC0422;VC_0422	-0.0211523	0.153497
VC1106;VC_1106	-0.0214748	0.308128
VC2254;VC_2254	-0.0214773	0.128207
VC1022;VC_1022	-0.0214987	0.111093
VCA0947;VC_A0947	-0.0216309	0.0834711
VC0596;VC_0596	-0.0223283	0.0951911
VCA0270;VC_A0270	-0.0223517	0.108583
VC0106;VC_0106	-0.0224915	0.181771
VC1409;VC_1409	-0.0225494	0.194103
rplS;VC_0564	-0.0228532	0.12011
VC2278;VC_2278	-0.0229032	0.0737368
VCA0843;VC_A0843	-0.0231881	0.229444
cobT;VC_1237	-0.0232315	0.218704
VC2417	-0.02346	0.276564
VCA0921;VC_A0921	-0.023491	0.456887
VC0415;VC_0415	-0.0237713	0.249069
trmD;VC_0563	-0.0243534	0.145604
VC2541;VC_2541	-0.0244638	0.106537
VC2274	-0.0245257	0.360404
groEL;VC_A0820	-0.0246105	0.289091
VC2236;VC_2236	-0.0246257	0.169847
VC0401;VC_0401	-0.025089	0.147495
VCA0575;VC_A0575	-0.0256143	0.209473
VC2244;VC_2244	-0.0256262	0.505157
VC0770;VC_0770	-0.0256698	0.095977
murD	-0.0258832	0.262712
rplL;VC_0327	-0.0259414	0.167121
VC1289;VC_1289	-0.0260412	0.159371
VC0335;VC_0335	-0.0262239	0.129698
VCA0729;VC_A0729	-0.0263222	0.0804095
avtA;VC_0019	-0.026384	0.233188
lplA;VC_1388	-0.0264257	0.579557
VCA0838;VC_A0838	-0.0270946	0.151961
VC2474;VC_2474	-0.0274834	0.795647
VCA0607;VC_A0607	-0.0277222	0.17227
VC0067;VC_0067	-0.0278382	0.657403
VC1139;VC_1139	-0.0280015	0.101862
VC2490;VC_2490	-0.028348	0.219089
VCA0907;VC_A0907	-0.028352	0.289147
leuO;VC_2485	-0.0284164	0.1485
ribA;VC_1263	-0.0284464	0.661607
VC2363;VC_2363	-0.0284616	0.317588
VC2013;VC_2013	-0.0286455	0.126969
VCA0740;VC_A0740	-0.0288937	0.150731
VC0244;VC_0244	-0.0290378	0.314285
VC2183;VC_2183	-0.0290387	0.223654
VCA0511;VC_A0511	-0.0291885	0.171665
glnA;VC_2746	-0.0293419	0.143083
VC0485;VC_0485	-0.0297395	0.339777
ispG;VC_0759	-0.0301867	0.207665
tsf;VC_2259	-0.0302958	0.157703
VC0840;VC_0840	-0.0303675	0.164583
yebU;VC_1502	-0.0305581	0.304246
VCA0974;VC_A0974	-0.0305683	0.219685
VC0361;VC_0361	-0.0307152	0.22241
VCA0786;VC_A0786	-0.0308599	0.261527
grxA	-0.0309777	0.0982077
VC0913;VC_0913	-0.0312584	0.189162
tgt;VC_0741	-0.0317861	0.331076
VCA0600;VC_A0600	-0.031961	0.298151
VC0399;VC_0399	-0.0319858	0.275669
VCA0166;VC_A0166	-0.0320667	0.232597
VC1653;VC_1653	-0.0320993	0.234256
VC0965;VC_0965	-0.0321314	0.509325
thiG;VC_0065	-0.0324666	0.298631
VC2511;VC_2511	-0.0330793	0.339133
VC0269;VC_0269	-0.0330891	0.379171
VC2564;VC_2564	-0.0337952	0.348499
VC1379;VC_1379	-0.0342843	0.154703
ubiB;VC_0085	-0.0343685	0.314671
VC1821;VC_1821	-0.0344105	0.17467
nusA;VC_0642	-0.0345421	0.542932
VC0566;VC_0566	-0.0348465	0.239531
VC2057;VC_2057	-0.0349695	0.0802278
VC0585;VC_0585	-0.0351229	0.201994
VC0260;VC_0260	-0.0352236	0.281485
VC0998;VC_0998	-0.03529	0.0926523
glmM;VC_0639	-0.0353813	0.993252
VC2289;VC_2289	-0.0356628	0.506918
fmt;VC_0045	-0.0360064	0.482335
VC0167;VC_0167	-0.0361861	0.414234
VC2773;VC_2773	-0.0362175	0.763914
VCA0570;VC_A0570	-0.0364113	0.275594
VC0522;VC_0522	-0.0365118	0.523529
VC1579;VC_1579	-0.036608	0.333435
VC2017;VC_2017	-0.0367194	0.303484
VC0984;VC_0984	-0.0371938	0.429768
VC1257;VC_1257	-0.0373303	0.258837
VC1163;VC_1163	-0.0373649	0.246424
VCA0840;VC_A0840	-0.0373805	0.0966045
VC2528;VC_2528	-0.0373897	0.571713
VCA0006;VC_A0006	-0.0376738	0.769331
hslO;VC_2736	-0.03786	0.275227
VC0641;VC_0641	-0.0381199	0.280809
engA;VC_0763	-0.0382013	1.01109
VC0029;VC_0029	-0.0382689	0.153663
VC1711;VC_1711	-0.0383292	0.276347
VC0962;VC_0962	-0.038439	0.692207
VC2497;VC_2497	-0.038535	0.276286
rimO;VC_2620	-0.038577	0.377712
VC1704;VC_1704	-0.0389063	0.304812
VC1195;VC_1195	-0.0390857	0.258726
VCA1042;VC_A1042	-0.0391437	0.153503
VC1067;VC_1067	-0.039278	0.211387
VC0586;VC_0586	-0.0393177	2.03767
CSN1S2	-0.0393289	0.153855
VC1055;VC_1055	-0.0395202	0.216557
VC2379;VC_2379	-0.0403144	0.445268
VC2458;VC_2458	-0.040371	0.223116
VC1547;VC_1547	-0.0403745	0.178046
VCA0016;VC_A0016	-0.0404125	0.303571
VCA0058;VC_A0058	-0.0406838	0.167058
VC2222;VC_2222	-0.0415984	0.17902
VC0705;VC_0705	-0.0416681	0.315509
rplJ;VC_0326	-0.042171	0.134454
pfkA;VC_2689	-0.0426324	0.252965
VCA0886;VC_A0886	-0.0430439	0.31461
VC0554;VC_0554	-0.0431697	0.29878
era;VC_2460	-0.0435642	0.330256
VC0147;VC_0147	-0.0437027	0.687399
VC2360;VC_2360	-0.0437041	0.300671
VC2099;VC_2099	-0.0438589	0.412479
VC2006;VC_2006	-0.0438955	0.320521
pdhR;VC_2415	-0.0439145	0.603255
alr;VC_0372	-0.0439276	0.522249
rplC;VC_2596	-0.044034	0.267891
recC;VC_2322	-0.0440584	0.375555
miaA;VC_0346	-0.0444407	0.361749
rplB;VC_2593	-0.0447554	0.1879
VC1058;VC_1058	-0.044801	0.257358
VC0028;VC_0028	-0.0448012	0.245157
VC0951;VC_0951	-0.0449787	0.989943
VC1015;VC_1015	-0.0450366	0.602192
VCA0010;VC_A0010	-0.0457702	0.724159
	-0.0459358	0.127102
rpsB;VC_2260	-0.0461683	0.196978
VC0031;VC_0031	-0.0461705	0.257485
VC2369;VC_2369	-0.0462649	0.203983
VC1343;VC_1343	-0.0462798	0.171506
VC1079;VC_1079	-0.0463255	0.458877
VC0087;VC_0087	-0.0463296	0.384003
glmU;VC_2762	-0.0464993	0.532436
rpsQ;VC_2587	-0.0465994	0.104023
VC1539;VC_1539	-0.046625	0.0815317
VC1740;VC_1740	-0.0466812	0.133568
VC0296	-0.0469389	0.196011
malF;VC_A0944	-0.0470252	0.202016
VC0231;VC_0231	-0.0470711	0.371561
VC2549;VC_2549	-0.047479	0.233679
mutL;VC_0345	-0.0477917	0.412746
VC0806;VC_0806	-0.0478287	0.505269
VCA0102;VC_A0102	-0.0482685	0.255852
VC1630;VC_1630	-0.0484468	0.167826
VC2073;VC_2073	-0.0485205	0.347737
VCA0908;VC_A0908	-0.0485621	0.159488
infA;VC_1737	-0.048625	0.345935
alaS;VC_0545	-0.0486371	1.30964
rplW;VC_2594	-0.0487346	0.252534
VC2093;VC_2093	-0.0489811	0.642245
obgE	-0.0489837	0.32107
VC0812;VC_0812	-0.049355	0.435616
VC2514;VC_2514	-0.0493967	0.489365
VCA0898;VC_A0898	-0.0496029	0.493002
VC1140;VC_1140	-0.0497216	0.406074
trkA;VC_0043	-0.0497681	0.143405
ruvA;VC_1846	-0.0499236	0.628939
VC0395;VC_0395	-0.0499675	0.309803
VC0148;VC_0148	-0.0499725	0.207641
pdxA;VC_0444	-0.0499866	0.845538
VC0811;VC_0811	-0.0499902	0.168225
VC0631;VC_0631	-0.049991	0.451583
VC2116;VC_2116	-0.0500748	0.611051
rimM;VC_0562	-0.0502353	0.303548
lamB;VC_A1028	-0.0502655	0.0807751
hemC;VC_0120	-0.0505065	1.12232
fabG;VC_2021	-0.0511519	0.441708
rpsN;VC_2583	-0.0511788	0.321814
VC0295;VC_0295	-0.0511836	1.50304
VC0420;VC_0420	-0.0515332	0.278816
VC1179;VC_1179	-0.0517069	0.726027
VC0125;VC_0125	-0.0520085	0.509134
VC2525;VC_2525	-0.0521324	0.293377
VC0582;VC_0582	-0.0523334	0.471294
VC0349;VC_0349	-0.0524776	0.333421
hemH;VC_1190	-0.0527558	0.621751
VCA0175;VC_A0175	-0.0528923	0.8234
VC2112;VC_2112	-0.0530712	0.516788
VC2205;VC_2205	-0.0534037	0.304474
VC2433;VC_2433	-0.0539766	0.342474
VC2729;VC_2729	-0.0539858	0.326171
VC2467;VC_2467	-0.0541479	1.06097
VC2108;VC_2108	-0.0541946	0.586317
rplM;VC_0570	-0.054384	0.366514
VC0882;VC_0882	-0.054848	0.310625
VC2598;VC_2598	-0.0548932	0.454271
VC0259;VC_0259	-0.0553434	0.470206
VC1912;VC_1912	-0.0553623	0.27472
rpsE;VC_2579	-0.0556089	0.551459
VC0154;VC_0154	-0.0556398	0.602564
VC1011;VC_1011	-0.0557955	0.730338
VC2744;VC_2744	-0.0558108	1.80713
VC0837;VC_0837	-0.0558997	0.592847
rplO;VC_2577	-0.0565029	0.693859
VC1308;VC_1308	-0.0567495	0.558328
VC1008;VC_1008	-0.0569807	0.262841
VCA0897;VC_A0897	-0.0572284	0.476638
lpxC;VC_2396	-0.0577409	0.249859
rpmE;VC_2679	-0.057831	0.226631
psd;VC_0339	-0.0580309	0.7085
VC1023;VC_1023	-0.0587068	0.286332
VC0082;VC_0082	-0.0587869	0.743164
VCA0198;VC_A0198	-0.0588785	0.609019
rho;VC_0307	-0.0594031	1.32121
cysM;VC_0537	-0.0595976	0.732725
VC0103;VC_0103	-0.0598838	0.36373
guaA;VC_0768	-0.0609971	0.665976
smpB;VC_0848	-0.0612027	0.499392
VC2067;VC_2067	-0.0613475	0.479995
VC2395;VC_2395	-0.0613989	0.976179
VC0073;VC_0073	-0.0614354	0.303358
VC0516;VC_0516	-0.0615953	0.544792
rpsD;VC_2572	-0.0619082	0.46484
tpx;VC_0824	-0.0619117	0.269822
VC0239;VC_0239	-0.0619487	0.801043
rpsM;VC_2574	-0.0621643	0.399206
VCA1078;VC_A1078	-0.0625186	0.443139
rpsH;VC_2582	-0.0625238	0.351274
rpsC;VC_2590	-0.0626012	0.281439
VCA0518;VC_A0518	-0.0628275	0.56531
VC0761;VC_0761	-0.0630569	1.08239
mraW;VC_2409	-0.0631836	1.06557
VC1754;VC_1754	-0.0634345	0.340126
secD;VC_A0693	-0.0634487	0.191253
VCA0773;VC_A0773	-0.0634967	0.285085
VC0241;VC_0241	-0.0642977	0.92758
tig;VC_1923	-0.0650696	0.946367
VC2435;VC_2435	-0.0652567	0.817822
VC0476	-0.0654249	1.09629
mnmA;VC_1128	-0.0658709	0.444978
VCA0182;VC_A0182	-0.0662147	0.826277
greA;VC_0634	-0.0664681	1.15342
rpmG;VC_0219	-0.0665411	0.171072
pcm;VC_0532	-0.0667269	0.555542
rpsF;VC_0366	-0.0672188	0.707416
VC0215;VC_0215	-0.0690426	0.402385
envZ;VC_2713	-0.0694841	0.241463
VC2772;VC_2772	-0.0695995	0.845815
VC0608;VC_0608	-0.069892	1.03203
eno;VC_2447	-0.0700735	1.17102
VC0163;VC_0163	-0.0704634	0.575491
VC1256;VC_1256	-0.0710703	0.905584
VC0698;VC_0698	-0.0713511	0.529604
ribH	-0.0715121	1.03294
rplA;VC_0325	-0.0717984	0.730259
VC0750;VC_0750	-0.0718077	0.710868
aceE;VC_2414	-0.0718553	0.737663
malS;VC_A0860	-0.0722452	0.4607
VCA0168;VC_A0168	-0.0726347	0.256914
VCA0171;VC_A0171	-0.0729513	0.464589
VCA0324;VC_A0324	-0.0731302	1.62393
rrmJ;VC_0636	-0.0739821	0.151881
VC0251;VC_0251	-0.0740442	1.19394
VCA0486;VC_A0486	-0.0741938	0.518949
VC0044;VC_0044	-0.0742828	0.781547
rplV;VC_2591	-0.074495	0.529283
VCA0620;VC_A0620	-0.0746873	0.393699
VC2480;VC_2480	-0.0748715	2.08182
VC1505;VC_1505	-0.0758591	0.736944
VC2520;VC_2520	-0.0760078	2.07293
VCA0099;VC_A0099	-0.0761382	0.460619
VC0655;VC_0655	-0.0762651	0.429784
VC0174;VC_0174	-0.0767745	0.614988
prmA;VC_0293	-0.0771954	0.428111
VC0306;VC_0306	-0.0772169	0.633514
VC0767;VC_0767	-0.0776326	1.71699
rpoB;VC_0328	-0.0778384	1.07567
VC0329;VC_0329	-0.0786325	1.33848
prfC;VC_0659	-0.078822	0.896948
VC0213;VC_0213	-0.0792196	1.12623
VC0243;VC_0243	-0.0793578	1.48273
VC0757;VC_0757	-0.0793771	1.53697
VC2165;VC_2165	-0.0794339	1.32218
VC1477;VC_1477	-0.0794384	0.310221
VC0250;VC_0250	-0.079682	1.00625
VC0457;VC_0457	-0.0797472	1.02507
VC0904;VC_0904	-0.0801709	0.562502
rpsO;VC_0646	-0.0805368	0.80599
ileS;VC_0682	-0.0805979	1.57976
rplK;VC_0324	-0.0806565	0.697423
VC2175;VC_2175	-0.0808064	0.84665
rpsP;VC_0561	-0.0810115	1.1651
VC0289;VC_0289	-0.0810154	0.725421
VC2608;VC_2608	-0.0816773	0.707676
VC2023;VC_2023	-0.0816824	0.966661
VCA0532;VC_A0532	-0.0816913	0.487787
VC2355;VC_2355	-0.0817775	1.07836
VC0355;VC_0355	-0.0820503	1.49271
VC1410;VC_1410	-0.082206	0.795831
VC2139;VC_2139	-0.0822663	0.314102
yajC;VC_0742	-0.0831978	0.356503
glpX;VC_2688	-0.0832933	0.890871
VCA0993;VC_A0993	-0.0839027	0.331349
VC0502;VC_0502	-0.0843493	0.253535
VC2725;VC_2725	-0.0843645	0.557144
VC0010;VC_0010	-0.0845337	1.13755
tuf;VC_0321	-0.0850276	1.11821
VCA1035;VC_A1035	-0.0863566	0.887427
aroB;VC_2628	-0.086758	0.291989
VC2645;VC_2645	-0.0868564	0.622663
VC2545;VC_2545	-0.0875265	2.01733
VCA0953;VC_A0953	-0.0876551	0.88219
purN;VC_2227	-0.0879365	0.528606
VCA1059;VC_A1059	-0.0889263	0.730517
VCA0778;VC_A0778	-0.0890673	0.339759
VCA0235;VC_A0235	-0.0893516	0.758604
rpmC;VC_2588	-0.0901125	0.523603
folE;VC_A0616	-0.0903116	0.798902
VC0105;VC_0105	-0.0904506	1.08337
VC0055;VC_0055	-0.0904851	0.795731
VC0305;VC_0305	-0.0905211	0.791047
VC1770;VC_1770	-0.0908615	0.447817
VC0071;VC_0071	-0.0916641	0.868249
malQ;VC_A0014	-0.0921585	1.42843
VC2767;VC_2767	-0.0922795	0.803583
dinG	-0.0929546	0.584408
VCA0987;VC_A0987	-0.0931805	2.07344
rpsA;VC_1915	-0.0948181	0.9174
VCA0174;VC_A0174	-0.0953132	0.622045
trmE;VC_0003	-0.0963088	2.12361
VCA0614	-0.096561	1.19249
VC1226;VC_1226	-0.096872	1.00595
VC0972;VC_0972	-0.0975889	0.269481
VC2277;VC_2277	-0.0977721	0.9001
VC0875;VC_0875	-0.0978426	2.10978
VC0466;VC_0466	-0.0979321	2.12203
VC0731;VC_0731	-0.0988689	0.503247
VC2624;VC_2624	-0.0991605	1.23868
VC0652;VC_0652	-0.10015	0.43977
VC0336;VC_0336	-0.100566	1.18425
VC0252;VC_0252	-0.100612	1.31754
VC2463;VC_2463	-0.100887	1.33511
fre;VC_0312	-0.101443	0.860386
VC1037;VC_1037	-0.101809	1.46654
VC0194;VC_0194	-0.102347	0.572234
rplI;VC_0369	-0.102436	1.62946
VC0134;VC_0134	-0.102672	2.28336
coaD;VC_0222	-0.103029	0.589942
rplE;VC_2584	-0.103204	1.08456
fumC;VC_1573	-0.103364	0.461641
xerC;VC_0128	-0.103388	1.12308
VC1451;VC_1451	-0.103512	0.962844
VC0478;VC_0478	-0.10437	0.908384
rpoZ;VC_2709	-0.104879	0.955719
VC0950;VC_0950	-0.104945	0.596822
nrdB	-0.10666	1.16097
VC0309;VC_0309	-0.1072	1.05378
VC0221;VC_0221	-0.10723	0.894053
VC2462;VC_2462	-0.107994	1.44936
infB;VC_0643	-0.108078	0.950278
VC0352	-0.108083	0.531911
VC0164;VC_0164	-0.108327	1.04074
VC0070;VC_0070	-0.108859	1.31267
VC0517;VC_0517	-0.108924	2.45418
VCA0258;VC_A0258	-0.108988	0.459922
VC1449;VC_1449	-0.109104	0.717667
VC2472;VC_2472	-0.109532	1.58068
VCA0106;VC_A0106	-0.110252	0.59482
rph	-0.11078	1.62735
VC0165;VC_0165	-0.110801	0.810155
VC2512;VC_2512	-0.111841	1.26063
VCA1115;VC_A1115	-0.11234	0.879397
rplD;VC_2595	-0.114758	1.20851
VC0790;VC_0790	-0.115827	0.341098
VC0753;VC_0753	-0.116	1.24136
nudE	-0.116517	1.08951
VC0847;VC_0847	-0.118398	2.17315
VC0209;VC_0209	-0.118793	1.6834
VC0035	-0.119156	0.962875
VC2750;VC_2750	-0.119383	2.20476
VC0589;VC_0589	-0.120815	0.603347
VC0710;VC_0710	-0.121054	1.94734
VC1543;VC_1543	-0.121847	0.562363
leuD;VC_2493	-0.122084	0.613307
VCA1079;VC_A1079	-0.122649	1.89104
VC0827;VC_0827	-0.122841	0.475114
VC1899;VC_1899	-0.123131	0.86341
VC0961;VC_0961	-0.123206	2.15285
VC0004;VC_0004	-0.123268	0.851087
VC0726;VC_0726	-0.124164	1.06087
VC0454;VC_0454	-0.124755	1.3888
VC0461;VC_0461	-0.124816	1.90625
VCA1032;VC_A1032	-0.125961	1.16099
VC1690;VC_1690	-0.126204	0.507888
VCA0123;VC_A0123	-0.126725	0.861096
VC2571;VC_2571	-0.127473	1.86243
VC2548;VC_2548	-0.128195	2.41477
VC2653;VC_2653	-0.128474	1.16978
VC2392;VC_2392	-0.128784	1.70257
VC0371;VC_0371	-0.128806	0.550335
VCA0956;VC_A0956	-0.129474	0.891088
VCA0801;VC_A0801	-0.130061	1.39939
VC0320;VC_0320	-0.130914	2.33009
VC1619;VC_1619	-0.133152	1.22066
VC1640;VC_1640	-0.133167	1.11012
VC2529;VC_2529	-0.133389	2.02191
atpC;VC_2763	-0.134233	1.79049
VC0829;VC_0829	-0.134354	1.53021
VC0180;VC_0180	-0.135587	1.28148
VC2359;VC_2359	-0.136156	0.97395
queF	-0.136479	1.22854
VCA0040;VC_A0040	-0.13661	0.685283
VC0557;VC_0557	-0.137239	2.175
VCA0223;VC_A0223	-0.137576	0.242235
VC1431;VC_1431	-0.138579	0.994711
ubiE;VC_0083	-0.14082	1.19081
pyrE	-0.140847	2.32324
hemE;VC_0332	-0.141217	1.45549
VC0379;VC_0379	-0.14149	1.13338
VCA0946;VC_A0946	-0.142098	1.19723
ndk;VC_0756	-0.143058	0.809659
VCA0527;VC_A0527	-0.14404	2.21678
VC0225;VC_0225	-0.144743	1.58887
nusG;VC_0323	-0.144946	1.7021
VC1004;VC_1004	-0.145031	1.81853
VC1259;VC_1259	-0.146349	1.91785
VC0247;VC_0247	-0.147984	2.05807
murB;VC_0318	-0.148171	0.867331
VCA0566;VC_A0566	-0.149357	1.23761
VC2226;VC_2226	-0.151424	1.27235
VCA0395;VC_A0395	-0.154146	1.02508
VC2136;VC_2136	-0.154732	1.5544
VC0535;VC_0535	-0.155	1.56468
pssA;VC_0315	-0.155176	1.03737
VCA0662;VC_A0662	-0.155861	0.629693
VC0727;VC_0727	-0.15596	1.98172
VC0692;VC_0692	-0.157236	1.60662
VC0869;VC_0869	-0.15881	2.09802
VC0182;VC_0182	-0.15988	0.960403
truB;VC_0645	-0.160139	0.423135
VC0886;VC_0886	-0.160235	1.39895
VC2397;VC_2397	-0.161223	1.11056
VC0992;VC_0992	-0.162252	1.50782
VC0966;VC_0966	-0.162764	0.599782
rpsJ;VC_2597	-0.163115	1.50665
VCA0520;VC_A0520	-0.164987	2.26111
VC0749;VC_0749	-0.166993	2.33916
VCA0576;VC_A0576	-0.167008	1.54473
VC2768;VC_2768	-0.16744	1.66889
VC1152;VC_1152	-0.169755	1.21825
VC1866;VC_1866	-0.170054	1.57374
VC0852;VC_0852	-0.172684	0.984565
VCA0457;VC_A0457	-0.173467	2.39656
rfaD;VC_0240	-0.173888	2.22488
VC2082;VC_2082	-0.175151	0.903872
VC1416;VC_1416	-0.176326	1.07248
ilvM;VC_0030	-0.178935	1.00945
VC0458;VC_0458	-0.179446	0.942767
VC2416;VC_2416	-0.180183	1.01338
VC2484;VC_2484	-0.181211	2.20841
dnaG	-0.182737	0.814418
rdgC;VC_0718	-0.184318	1.98327
VCA1021;VC_A1021	-0.188116	2.13515
VC2568;VC_2568	-0.188163	1.38824
VCA0192;VC_A0192	-0.190274	2.39713
VC0054;VC_0054	-0.196554	1.27407
VC1301;VC_1301	-0.196919	0.364615
VCA0333;VC_A0333	-0.199848	1.25168
VCA0396;VC_A0396	-0.202338	1.30201
VC2625;VC_2625	-0.204215	1.15181
VC1349;VC_1349	-0.205171	1.97487
VCA0177;VC_A0177	-0.206744	1.66106
xni;VC_0898	-0.206994	0.986368
VC1272;VC_1272	-0.212544	0.652956
fliH;VC_2131	-0.212587	2.04589
VC1040;VC_1040	-0.212927	2.16993
VCA0017;VC1415;VC_A0017;VC_1415	-0.213253	2.04892
lldD;VC_A0984	-0.213444	1.4935
VC0609;VC_0609	-0.215271	1.86055
VC0732;VC_0732	-0.223169	0.915996
VC2233;VC_2233	-0.224681	1.47963
VC0722;VC_0722	-0.225733	1.60475
rpmA;VC_0436	-0.225901	0.972169
VC1957;VC_1957	-0.234753	2.21018
fbpC;VC_A0687	-0.236626	0.97415
VC1418;VC_1418	-0.23676	1.20061
VC2390;VC_2390	-0.240653	2.10316
VC1590;VC_1590	-0.241305	0.79977
VC0547;VC_0547	-0.243048	0.917446
VC1350;VC_1350	-0.244624	1.73018
VC0300;VC_0300	-0.253244	1.26735
VC1201;VC_1201	-0.25613	2.19184
VC1419;VC_1419	-0.267764	1.17744
VCA0346;VC_A0346	-0.275622	0.971501
VC0468;VC_0468	-0.280438	2.1164
VC0176;VC_0176	-0.284664	1.65815
VC2718;VC_2718	-0.284849	1.8589
VC0340;VC_0340	-0.292063	2.31422
VC2357;VC_2357	-0.302119	2.18908
VC0475;VC_0475	-0.322749	2.20281
groES;VC_2665	-0.32468	2.00302
VCA0482;VCA0319;VC_A0482;VC_A0319	-0.328272	1.93029
VCA0871;VC_A0871	-0.339514	1.06322
VC2094;VC_2094	-0.344919	1.84417
VC1771;VC_1771	-0.36785	1.58773
VC0467	-0.410402	2.40916
VCA0219;VC_A0219	-0.420083	1.21912
VCA0108;VC_A0108	-0.474653	1.9841
VC1153;VC_1153	-0.935761	1.79419

## Sheet: Fig. 3A Motility
	WT	ΔfliA	ΔtfoY	ΔtfoY Tn7::tfoY	ΔlonA	lonA (S678A)	ΔlonA ΔtfoY	ΔlonA ΔtfoY Tn7::tfoY	ΔlonA ΔtfoY Tn7::lonA
Replicate 1	3.2	0.1	2.7	4.5	5.4	5.6	2.5	6.1	3.2
Replicate 2	3.4	0.2	3	4.1	5.6	5.4	3.1	5.9	3.4
Replicate 3	3.8	0.1	3.4	4.4	5.4	5.7	3.5	5.8	3.1
Replicate 4	3.1		2.4		4		2.4

## Sheet: Fig. 3B OE Motility
	- IPTG	+IPTG
Replicate 1	4.2	7.5
Replicate 2	4	7.6
Replicate 3	3	7.2

## Sheet: Fig. 3C and D T6SS Killing
	WT	Δhcp	ΔtfoY	ΔlonA	lonA (S678A)	ΔlonA ΔtfoY	ΔlonA ΔtfoY Tn7::tfoY
Replicate 1	546670	18966700	650000	98330	79330	370000	55000
Replicate 2	446660	21406660	570000	69670	81000	416660	30000
Replicate 3	666660	36666060	803330	86330	100000	566660	53000
Replicate 4	676660	60333300	603330	84330		575000

## Sheet: Fig. 3D OE T6SS Killing
	- IPTG	+IPTG
Replicate 1	360000	26000
Replicate 2	400000	44000
Replicate 3	350000	95000

## Sheet: Fig. 4B cdG Levels
WT	ΔtfoY	Δlon	Δlon ΔtfoY
5.45536	4.32483	3.20833	3.39915
5.10733	5.13574	3.64555	2.75383
4.09518	4.80585	2.52533	2.7307

## Sheet: Fig. 4C CI Infant Mouse
	WT	ΔtfoY	ΔlonA	ΔlonA ΔtfoY
Replicate 1	2.48	0.65	0.47	0.1235
Replicate 2	1.27	1.95	0.08	0.5159
Replicate 3	1.16	1.47	0.14	0.4475
Replicate 4	0.79	0.84	0.24	0.088
Replicate 5	1.03	1.39	0.23	0.1119
Replicate 6	1.06	2.13	0.32	0.2494
Replicate 7	1.93	1.11	0.1126	0.0264
Replicate 8	1.15	1.21	0.0382	0.0723
Replicate 9	1.1		0.473
Replicate 10	1.22		0.0757

## Sheet: Fig. 5E cdG in WT, 2PDE, 4DGC
WT	Δ2PDE	Δ4DGC
12.241	28.6588	2.2988
9.54565	23.1459	2.66753
15.7595	33.9978	3.74878
16.1648	33.4616	3.56174

## Sheet: Fig. 5F cdG Motility
	WT	ΔtfoY	ΔlonA	Δ2PDE	ΔtfoY Δ2PDE	ΔlonAΔ2PDE	Δ4DGC	ΔtfoY Δ4DGC	ΔlonA Δ4DGC
Replicate 1	3.4	3	5.6	0.8	1	1.1	6.5	6.3	6.5
Replicate 2	4.5	3.9	5.4	1.2	1	1	6.1	6	6.6
Replicate 3	3.6	3.4	5.9	1	1.2	0.9	6.5	6.6	6.8

## Sheet: Fig. 5G cdG Motility OE
	WT-	WT+	D2PDE-	D2PDE+	D4DGC-	D4DGC+
Replicate 1	2.7	5.9	1.3	3.5	6.7	7.3
Replicate 2	3.2	5.7	1	3	6.5	7.2
Replicate 3	3.4	5.7	1	3.5	6.1	6.7
Replicate 4	4.5	5.8	0.8	3.6	6.5	6.4

[truncated: 12 more sheets: Fig 5H cdG T6SS Killing, Fig. 5I cdG T6SS Killing OE, Fig 5J T6SS Killing Fixed Pool, Fig. 6A, Fig. 6B, Fig. 6C, Fig. 6D, Fig. 6E DRACALA, S1 Fig., S3A Fig. vipA, S3B Fig. hcp2, S3 Table COMSTAT2]
